# Supplementary material for: Profiling steroid and thyroid hormones with hair analysis in a cohort of women aged 25 to 45 years old
Source: Eur J Endocrinol. 2022 Feb 21;186(5):K9–K15. doi: 10.1530/EJE-22-0081 (PMC8942333; doi:10.1530/EJE-22-0081)
Supplement: Table S1. Literature review on endogenous hormones measured in aldut hair. [file supplementary_table_1.xlsx]

## Sheet: Table S1
Table S1. Literature review on endogenous hormones measured in aldut hair.
Hormones	Population	Sample size	Age	Hair segment	Method	Concentration (pg/mg)			LLoQ (pg/mg)	Study
						Min-Max	Median	Arithmetic mean
Estrone (E1)	Women	5	28-44	NA	GC-MS	0.58-1.30	0.91		0.2	(1)
	Women	10	25-28	NA	LC-MS/MS	2.20-3.10		2.4	2.31	(2)
	Women	10	22-30	0-3 cm	LC-MS/MS	nd			0.25	(3)
Estradiol (E2)	Women	17	20-45	0-25 to 45 cm	Immunoassay			0.0456	NA	(4)
	Women	20	20-45	0-25 to 45 cm	Immunoassay			0.0408	NA	(4)
	Women	5	28-44	NA	GC-MS	0.49-0.78	0.61		0.2	(1)
	Women	10	25-28	NA	LC-MS/MS	3.40-6.80		4.5	1	(2)
	Women	10	22-30	0-3 cm	LC-MS/MS			2.07	0.05	(3)
	Women	7	NA	0-3 cm	LC-MS/MS	0.60-27.0	0.94		0.5	(5)
Estriol (E3)	Women	10	25-28	NA	LC-MS/MS	nd			19.8	(2)
	Women	10	22-30	0-3 cm	LC-MS/MS	nd			0.25	(3)
2-hydroxy estrone (2-OHE1)	Women	10	22-30	0-3 cm	LC-MS/MS			4.97	0.25	(3)
4-hydroxyestrone (4-OHE1)	Women	10	22-30	0-3 cm	LC-MS/MS			0.41	0.25	(3)
16α-OH-estrone (16-OHE1)	Women	10	22-30	0-3 cm	LC-MS/MS	nd			0.25	(3)
2-methoxyestrone (2-MeOE1)	Women	10	22-30	0-3 cm	LC-MS/MS			1.14	0.25	(3)
4-methoxyestrone (4-MeOE1)	Women	10	22-30	0-3 cm	LC-MS/MS			1.18	0.25	(3)
2-methoxyestradiol (2-MeOE2)	Women	10	22-30	0-3 cm	LC-MS/MS	nd			0.25	(3)
4-methoxyestradiol (4-MeOE2)	Women	10	22-30	0-3 cm	LC-MS/MS			0.3	0.05	(3)
16-ketoestradiol (16-ketoE2)	Women	10	22-30	0-3 cm	LC-MS/MS			1.05	0.25	(3)
Androstenedione (AD)	Women	5	28-44	NA	GC-MS	nd			LOD: 0.1	(6)
	Men	18	30.9 ±7.0	0-3 to 4 cm	GC-MS			3.59	2	(7)
	Men and women	30	21-58	0-3 cm	LC-MS/MS	1.98-7.44		4.14	0.08	(8)
	Women	10	22-30	0-3 cm	LC-MS/MS			2.36	0.25	(3)
	Women	15	16-70	0-3 cm	LC-MS/MS	0.32-4.00			0.016	(9)
Testosterone (T)	Women	6	NA	NA	GC-MS	1.00-3.40	1.7		NA	(10)
	Women	19	17-55	NA	GC-MS	0.26-3.11		1.21	NA	(11)
	Men	25	20-45	NA	Immunoassay			5.88	NA	(4)
	Women	5	28-44	NA	GC-MS	0.88-1.66	1.41	1.32	LOD: 0.2	(6)
	Women	12	17-42	0-4 cm	GC-MS	nd-2.40			1	(12)
	Men	26	16-63	NA	GC-MS	1.20-11.4		3.8	1	(13)
	Women	9	23-54	NA	Immunoassay	1.70-6.4		3.6	NA	(14)
	Men	13	25-27	NA	GC-MS	0.39-18.6	8.35		NA	(15)
	Women	30	19-80	0-3 cm	GC-MS/MS	0.10-16.8	3.1		0.2	(16)
	Men	18	30.9 ±7.0	0-3 to 4 cm	GC-MS			3.39	2	(7)
	Women	26	18-55	0-3 cm	LC-MS/MS	0.33-6.05	1.03		0.25	(17)
	Men and women	30	21-58	0-3 cm	LC-MS/MS	0.64-4.18		1.48	0.08	(8)
	Men and women	39	20-76	0-3 cm	Immunoassay	2.70-11.0			NA	(18)
	Women	10	22-30	0-3 cm	LC-MS/MS			0.84	0.25	(3)
	Men and women	138	17.9-21.8	0-1 cm	LC-MS/MS	1.80-69.0	2.4		1	(19)
	Women	15	16-70	0-3 cm	LC-MS/MS	0.12-1.80			0.12	(9)
	Women	7	NA	0-3 cm	LC-MS/MS	0.55-2.22	0.6		0.5	(5)
Epitestosterone (EpiT)	Men	13	25-27	NA	GC-MS	nd-1.60	0.85		NA	(15)
	Men and women	69	18-80	0-3 cm	GC-MS/MS	nd-8.70	1		0.2	(16)
	Men	18	30.9 ±7.0	0-3 to 4 cm	GC-MS			16.9	2	(7)
	Women	26	18-55	0-3 cm	LC-MS/MS	nd-3.88			0.5	(17)
	Women	10	22-30	0-3 cm	LC-MS/MS			2.28	0.25	(3)
Dihydrotestosterone (DHT)	Women	5	28-44	NA	GC-MS	0.12-0.30	0.21	0.21	LOD: 0.1	(6)
	Men	13	25-27	NA	GC-MS	nd-2.74	1.2		NA	(15)
	Men	18	30.9 ±7.0	0-3 to 4 cm	GC-MS			3.92	2	(7)
Dehydroepiandrosterone (DHEA)	Women	5	28-44	NA	GC-MS	1.02-3.54	2.18	2.25	LOD: 0.2	(6)
	Women	12	17-42	0-4 cm	GC-MS	0.50-10.6		5.3	1	(12)
	Women	30	19-80	0-3 cm	GC-MS/MS	8.7-86.4	31.7		0.5	(16)
	Men	18	30.9 ±7.0	0-3 to 4 cm	GC-MS	10.4 ± 3.36		10.4	5	(7)
	Men and women	30	21-58	0-3 cm	LC-MS/MS	5.34-42.5		14.6	0.9	(8)
	Women	10	22-30	0-3 cm	LC-MS/MS			2.68	0.25	(3)
	Pregnant women	94	32.45 ± 5.44	0-3 cm	LC-MS/MS			4.33	NA	(20)
	Men and women	138	17.9-21.8	0-1 cm	LC-MS/MS			9.1	1.3	(19)
Dehydroepiandrosterone sulfate (DHEAS)	Women	26	19-32	0-3 cm	LC-MS		72.8	84.4	10	(21)
	Men and women	103	13-67	0-1 cm	LC-MS/MS	3.18-52.5			LOD: 2	(22)
Androsterone (AN)	Women	5	28-44	NA	GC-MS	nd			LOD: 0.02	(6)
	Women	30	19-80	0-3 cm	GC-MS/MS		0.7		0.2	(16)
	Men	18	30.9 ±7.0	0-3 to 4 cm	GC-MS			9.22	5	(7)
Pregnenolone (P5)	Women	5	28-44	NA	GC-MS	8.45-38.6	17.1	21.4	LOD: 0.2	(6)
	Men	18	30.9 ±7.0	0-3 to 4 cm	GC-MS			23.9	1	(7)
	Women	10	22-30	0-3 cm	LC-MS/MS			17.9	0.25	(3)
17α-Hydroxypregnenolone (17OHP5)	Men	18	30.9 ±7.0	0-3 to 4 cm	GC-MS	nd			20	(7)
	Women	10	22-30	0-3 cm	LC-MS/MS			0.73	0.25	(3)
Progesterone (P4)	Women	17	20-45	0-25 to 45 cm	Immunoassay			6.89	NA	(4)
	Women	22	20-45	0-25 to 45 cm	Immunoassay			7.58	NA	(4)
	Women	5	28-44	NA	GC-MS	nd			LOD: 0.5	(6)
	Men	18	30.9 ±7.0	0-3 to 4 cm	GC-MS	nd			20	(7)
	Men and women	30	21-58	0-3 cm	LC-MS/MS	2.11-9.45		4.41	0.09	(8)
	Women	10	22-30	0-3 cm	LC-MS/MS			5.71	0.25	(3)
	Men and women	138	17.9-21.8	0-1 cm	LC-MS/MS	0.50-59.9	1.6		0.5	(19)
	Women	15	16-70	0-3 cm	LC-MS/MS	1.20-85.0			0.12	(9)
17α-Hydroxyprogesterone (17OHP4)	Men	18	30.9 ±7.0	0-3 to 4 cm	GC-MS	nd			10	(7)
	Women	10	22-30	0-3 cm	LC-MS/MS	nd			0.25	(3)
11-deoxycorticosterone (11-DOC)	Men	18	30.9 ±7.0	0-3 to 4 cm	GC-MS	nd			10	(7)
	Women	10	22-30	0-3 cm	LC-MS/MS	nd			0.25	(3)
Corticosterone (B)	Men	18	30.9 ±7.0	0-3 to 4 cm	GC-MS	nd			10	(7)
	Men and women	30	21-58	0-3 cm	LC-MS/MS	0.36-2.39		0.89	0.08	(8)
	Women	10	22-30	0-3 cm	LC-MS/MS	nd			0.25	(3)
11-deoxycortisol (11-deoxyF)	Men	18	30.9 ±7.0	0-3 to 4 cm	GC-MS	nd			10	(7)
21-deoxycortisol (21-deoxyF)	Men	18	30.9 ±7.0	0-3 to 4 cm	GC-MS	nd			20	(7)
Cortisol (F)	Males and females	44	1990-02-01	0-2 cm	LC-MS	5.20-91.0		18	5	(23)
	Men and women	39	20-76	0-2 cm	Immunoassay	27.0-200	46		NA	(24)
	Men and women	39	39±16	0-2 cm	Immunoassay	27.2-200	46.1		NA	(25)
	Men and women	20	43.7±11.2	0-3 cm	Immunoassay			16.4	NA	(26)
	Men	18	30.9 ±7.0	0-2 cm	GC-MS			7.07	2	(7)
	Males and females	103	13-67	0-1 cm	LC-MS/MS	2.00-87.8			LOD: 2	(22)
	Men and women	30	21-58	0-3 cm	LC-MS/MS	1.62-17.6			0.09	(8)
	Men and women	42	21.2 ± 1.87	0-3 cm	Immunoassay	6.89-63.7		25.2	NA	(27)
	Men and women	40	NA	4-5 cm	Immunoassay	93.0-273	177		NA	(28)
	Men and women	32	NA	4-5 cm	Immunoassay	26.0-204	116		NA	(28)
	Women	188	16-44	0-3 cm	LC-MS/MS	1.10-70.6	5.2		< 0.1	(29)
	Men and women	62	13-70	0-1 cm	LC-MS/MS	1.43-28.0		8.85	1.25	(30)
	Men and women	39	20-76	0-3 cm	Immunoassay	27-200	46		NA	(18)
	Pregnant women	768	> 18	0-3 cm	LC-MS/MS	0.3-80.3	5.40 (P25-P75: 3.3- 10.4)		0.09	(31)
	Men and women	37	35.7 ± 12.2	0-3 cm	Immunoassay			226	NA	(32)
	Males and females	33	1963-05-01	0-3 cm	LC-MS/MS	1.90-72.2		12.7	2	(33)
	Men and women	463	16-26	0-1 cm	LC-MS/MS	5.5-307	13.1 (P25-P75: 7.9-13.1)		1	(34)
	Women	164	26-65	0-3 cm	LC-MS			8.39	NA	(35)
	Women	103	33.4 ± 4.29	0-3 cm	Immunoassay	3.80-190		27.3	NA	(36)
	Pregnant women	94	32.45 ± 5.44	0-3 cm	LC-MS/MS			18.9	NA	(20)
	Women	10	22-30	0-3 cm	LC-MS/MS			3.38	0.25	(3)
	Men and women	184	18-70	0-3 cm	LC-MS/MS		5.80 (P25-P75: 3.80-8.50)		1	(37)
	Men and women	529	18-93	0-3 cm	Immunoassay	128±112		128	NA	(38)
	Pregnant women	60	< 40	0-1 cm	LC-MS		3.8		0.8	(39)
	Women	44	18-22	0-1 cm	LC-MS/MS	0.80-22.5	5.7		1	(40)
	Men and women	138	17.9-21.8	0-1 cm	LC-MS/MS	0.90-22.5	5.9		0.8	(19)
	Women	15	16-70	0-3 cm	LC-MS/MS	1.10-87.0			0.063	(9)
	Women	7	NA	0-3 cm	LC-MS/MS	0.12-2.57	0.97		1	(5)
	Men and women	289	18-85	0-3 cm	LC-MS/MS			2.67 (geometric mean)	< 1.3	(41)
Cortisone (E)	Males and females	44	1990-02-01	0-2 cm	LC-MS	12.0-163		70	5	(23)
	Men	18	30.9 ±7.0	0-3 to 4 cm	GC-MS			15.4	10	(7)
	Males and females	103	13-67	0-1 cm	LC-MS/MS	18.9-542			LOD: 2	(22)
	Men and women	30	21-58	0-3 cm	LC-MS/MS	6.07-52.7		25.2	0.07	(8)
	Women	188	16-44	0-2 cm	LC-MS/MS	5.40-108	18.3		< 0.1	(29)
	Men and women	62	13-70	0-1 cm	LC-MS/MS	10.5-127		40.2	1.25	(30)
	Males and females	33	1963-05-01	0-3 cm	LC-MS/MS	5.70-202		41.6	2	(33)
	Men and women	463	16-26	0-1 cm	LC-MS/MS	1.0-142.4	34.1 (P25-P75: 24.9-46.1)		1	(34)
	Women	10	22-30	0-3 cm	LC-MS/MS			12.2	0.25	(3)
	Pregnant women	59	< 40	0-2 cm	LC-MS		16.9		1.6	(39)
	Women	44	18-22	0-1 cm	LC-MS/MS	8.30-59.2	18.3		1	(40)
	Men and women	138	17.9-21.8	0-1 cm	LC-MS/MS	8.50-98.3	20.5		0.7	(19)
	Women	15	16-70	0-3 cm	LC-MS/MS	3.10-100			0.4	(9)
	Women	7	NA	0-3 cm	LC-MS/MS	0.58-3.77	1.34		2	(5)
	Men and women	266	18-85	0-3 cm	LC-MS/MS			8.21 (geometric mean)	< 9.3	(41)
Tetrahydrocortisone (THE)	Men	18	30.9 ±7.0	0-3 to 4 cm	GC-MS	nd			50	(7)
	Women	10	22-30	0-3 cm	LC-MS/MS	nd			0.25	(3)
	Women	7	NA	0-3 cm	LC-MS/MS	0.03-0.34	0.14		0.5	(5)
Tetrahydrocortisol (THF)	Men	18	30.9 ±7.0	0-3 to 4 cm	GC-MS			19.7	5	(7)
	Women	10	22-30	0-3 cm	LC-MS/MS			4.11	0.25	(3)
	Women	7	NA	0-3 cm	LC-MS/MS	nd-0.53	0.1		0.5	(5)
α-tetrahydrocortisol (αTHF )	Men	18	30.9 ±7.0	0-3 to 4 cm	GC-MS	nd			5	(7)
	Women	7	NA	0-3 cm	LC-MS/MS	0.31-3.93	0.73		0.5	(5)
3, 3',5,-triiodo-L-thyronine (T3)	Men and women	207	41.5 ± 11.5	0-3 cm	LC-MS/MS	0.03-0.36		0.142	0.02	(42)
	Women	7	NA	0-3 cm	LC-MS/MS	0.22-4.14	1.35		0.05	(5)
3,3',5,5'-tetraiodo-L-thyronine (T4)	Men and women	207	41.5 ± 11.5	0-3 cm	LC-MS/MS	0.03-0.71		0.133	0.03	(42)
	Women	7	NA	0-3 cm	LC-MS/MS	0.19-12.62	0.38		0.5	(5)
Hair measurements in non-adults only are not included in this table because our study population were women. Likewise, if a study included both female and male subjects but separately reported measurements, only data on females are provided in the table.
Abbreviations: LLoQ, lower limit of quantification; LOD, limit of detection; NA, not available; nd, not detected;
References
1	Choi MH, Kim KR, Chung BC. Determination of estrone and 17 beta-estradiol in human hair by gas chromatography-mass spectrometry. Analyst 2000;125:711-4.
2	Lee C, Kim CH, Kim S, Cho SH. Simultaneous determination of bisphenol A and estrogens in hair samples by liquid chromatography-electrospray tandem mass spectrometry. J Chromatogr B Analyt Technol Biomed Life Sci 2017;1058:8-13
3	Dong Z, Wang CH, Zhang JL, Wang Z. A UHPLC-MS/MS method for profiling multifunctional steroids in human hair. Anal Bioanal Chem 2017;409:4751-69
4	Yang HZ, Lan J, Meng YJ, Wan XJ, Han DW. A preliminary study of steroid reproductive hormones in human hair. J Steroid Biochem Mol Biol 1998;67:447-50
5	Grova N, Wang X, Hardy EM, Palazzi P, Chata C, Appenzeller BMR. Ultra performance liquid chromatography - tandem mass spectrometer method applied to the analysis of both thyroid and steroid hormones in human hair. J Chromatogr A 2020;1612:460648
6	Choi M-H, Chung B-C. GC-MS determination of steroids related to androgen biosynthesis in human hair with pentafluorophenyldimethylsilyl-trimethylsilyl derivatisation. Analyst 1999;124:1297-300.
7	Jung H-J, Kim SJ, Lee W-Y, Chung BC, Choi MH. Gas chromatography/mass spectrometry based hair steroid profiling may reveal pathogenesis in hair follicles of the scalp. Rapid Commun Mass Spectrom 2011;25:1184-92.
8	Gao W, Stalder T, Foley P, Rauh M, Deng HH, Kirschbaum C. Quantitative analysis of steroid hormones in human hair using a column-switching LC-APCI-MS/MS assay. J Chromatogr B Analyt Technol Biomed Life Sci 2013;928:1-8.
9	Gomez-Gomez A, Pozo OJ. Determination of steroid profile in hair by liquid chromatography tandem mass spectrometry. J Chromatogr A 2020;1624:461179.
10	Scherer C, Wachter U, A. Wudy S. Determination of testosterone in human hair by gas chromatography-selected ion monitoring mass spectrometry. Analyst 1998;123:2661-3.
11	Wheeler MJ, Zhong YB, Kicman AT, Coutts SB. The measurement of testosterone in hair. J Endocrinol 1998;159:R5-R8.
12	Kintz P, Cirimele V, Ludes B. Physiological Concentrations of DHEA in Human Hair. J Anal Toxicol 1999;23:424-8.
13	Kintz P, Cirimele V, Jeanneau T, Ludes B. Identification of Testosterone and Testosterone Esters in Human Hair. J Anal Toxicol 1999;23:352-6.
14	Deveaux M, Mornay E, Gosset D. Physiological values of testosterone in hair: determination by radioimmunoassay. Usefulness in doping control, in: TIAFT Conference, 2001.
15	Bang H-J, Yang YJ, Lho D-S, Lee W-Y, Sim WY, Chung BC. Comparative studies on level of androgens in hair and plasma with premature male-pattern baldness. J Dermatol Sci 2004;34:11-6.
16	Shen M, Xiang P, Shen BH, Bu J, Wang MY. Physiological concentrations of anabolic steroids in human hair. Forensic Sci Int 2009;184:32-6.
17	Deshmukh NIK, Barker J, Petroczi A, Naughton DP. Detection of testosterone and epitestosterone in human hair using liquid chromatography-tandem mass spectrometry. J Pharm Biomed Anal 2012;67-68:154-8.
18	Chan J, Sauve B, Tokmakejian S, Koren G, Van Uum S. Measurement of Cortisol and Testosterone in Hair of Obese and Non-Obese Human Subjects. Exp Clin Endocrinol Diabetes 2014;122:356-62.
19	Chen Z, Zhang Q, Chen S, Wang W, Liu G, Deng H. Determination, intercorrelation and intraindividual stability of five steroids in hair, saliva and urine among chinese college students. Steroids 2019;149:108418.
20	Schury K, Koenig AM, Isele D, Hulbert AL, Krause S, Umlauft M, Kolassa S, et al. Alterations of hair cortisol and dehydroepiandrosterone in mother-infant-dyads with maternal childhood maltreatment. BMC Psychiatry 2017;17:213.
21	Cho SH, Choi MH, Sim WY, Lee WY, Chung BC. Metabolic alterations of DHEA and cholesterol sulphates in the hair of patients with acne measured by liquid chromatography-mass spectrometry. Exp Dermatol 2010;19:694-6.
22	Chen B, Huang Y, He M, Hu B. Hollow fiber liquid-liquid-liquid microextraction combined with high performance liquid chromatography-ultraviolet detection for the determination of various environmental estrogens in environmental and biological samples. J Chromatogr A 2013;1305:17-26.
23	Raul J-S, Cirimele V, Ludes B, Kintz P. Detection of physiological concentrations of cortisol and cortisone in human hair. Clin Biochem 2004;37:1105-11.
24	Sauve B, Koren G, Walsh G, Tokmakejian S, Van Uum SHM. Measurement of cortisol in human hair as a biomarker of systemic exposure. Clin Invest Med 2007;30:E183-E91.
25	Van Uum SHM, Sauve B, Fraser LA, Morley-Forster P, Paul TL, Koren G. Elevated content of cortisol in hair of patients with severe chronic pain: A novel biomarker for stress. Stress 2008;11:483-8.
26	Stalder T, Kirschbaum C, Heinze K, Steudte S, Foley P, Tietze A, Dettenborn L. Use of hair cortisol analysis to detect hypercortisolism during active drinking phases in alcohol-dependent individuals. Biol Psychol 2010;85:357-60.
27	Gerber M, Jonsdottir IH, Kalak N, Elliot C, Pühse U, Holsboer-Trachsler E, Brand S. Objectively assessed physical activity is associated with increased hair cortisol content in young adults. Stress 2013;16:593-9.
28	Henley P, Jahedmotlagh Z, Thomson S, Hill J, Darnell R, Jacobs D, Johnson J, et al. Hair Cortisol as a Biomarker of Stress Among a First Nation in Canada. Ther Drug Monit 2013;35:595-9.
29	Stalder T, Kirschbaum C, Alexander N, Bornstein SR, Gao W, Miller R, Stark S, et al. Cortisol in Hair and the Metabolic Syndrome. J Clin Endocrinol Metab 2013;98:2573-80.
30	Zhang J, Li JF, Xu YY, Yang J, Chen Z, Deng HH. Characteristics of novel hair-based biomarker for the activity assessment of 11 beta-hydroxysteroid dehydrogenase. Clin Chim Acta 2013;426:25-32.
31	Braig S, Grabher F, Ntomchukwu C, Reister F, Stalder T, Kirschbaum C, Genuneit J, et al. Determinants of maternal hair cortisol concentrations at delivery reflecting the last trimester of pregnancy. Psychoneuroendocrinology 2015;52:289-96.
32	Iglesias S, Jacobsen D, Gonzalez D, Azzara S, Repetto EM, Jamardo J, Gómez SG, et al. Hair cortisol: A new tool for evaluating stress in programs of stress management. Life Sci 2015;141:188-92.
33	Quinete N, Bertram J, Reska M, Lang J, Kraus T. Highly selective and automated online SPE LC-MS3 method for determination of cortisol and cortisone in human hair as biomarker for stress related diseases. Talanta 2015;134:310-6.
34	Mwanza C, Chen Z, Zhang Q, Chen SH, Wang WW, Deng HH. Simultaneous HPLC-APCI-MS/MS quantification of endogenous cannabinoids and glucocorticoids in hair. J Chromatogr B Analyt Technol Biomed Life Sci 2016;1028:1-10.
35	Serwinski B, Salavecz G, Kirschbaum C, Steptoe A. Associations between hair cortisol concentration, income, income dynamics and status incongruity in healthy middle-aged women. Psychoneuroendocrinology 2016;67:182-8.
36	Flom M, St. John AM, Meyer JS, Tarullo AR. Infant hair cortisol: associations with salivary cortisol and environmental context. Dev Psychobiol 2017;59:26-38.
37	Binz TM, Rietschel L, Streit F, Hofmann M, Gehrke J, Herdener M, Quednow BB, et al. Endogenous cortisol in keratinized matrices: Systematic determination of baseline cortisol levels in hair and the influence of sex, age and hair color. Forensic Sci Int 2018;284:33-8.
38	Garcia-Leon MA, Peralta-Ramirez MI, Arco-Garcia L, Romero-Gonzalez B, Caparros-Gonzalez RA, Seez-Sanz N, Santos-Ruiz AM, et al. Hair cortisol concentrations in a Spanish sample of healthy adults. Plos One 2018;13: e0204807.
39	Scharlau F, Pietzner D, Vogel M, Gaudl A, Ceglarek U, Thiery J, Kratzsch J, et al. Evaluation of hair cortisol and cortisone change during pregnancy and the association with self-reported depression, somatization, and stress symptoms. Stress 2018;21:43-50.
40	Zhang Q, Chen Z, Chen S, Yu T, Wang J, Wang W, Deng H. Correlations of hair level with salivary level in cortisol and cortisone. Life Sci 2018;193:57-63.
41	Wester VL, Noppe G, Savas M, van den Akker ELT, de Rijke YB & van Rossum EFC. Hair analysis reveals subtle HPA axis suppression associated with use of local corticosteroids: The Lifelines cohort study. Psychoneuroendocrinology 2017 80 1-6.
42	Gao W, Penz M, Wekenborg M, Walther A, Kirschbaum C. Determination of thyroid hormones in human hair with online SPE LC-MS/MS: Analytical protocol and application in study of burnout. Psychoneuroendocrinology 2019;106:129-37.
