# Supplementary material for: Profiling steroid and thyroid hormones with hair analysis in a cohort of women aged 25 to 45 years old
Source: Eur J Endocrinol. 2022 Feb 21;186(5):K9–K15. doi: 10.1530/EJE-22-0081 (PMC8942333; doi:10.1530/EJE-22-0081)
Supplement: Table S2. Method validation results. [file supplementary_table_2.xlsx]

## Sheet: Table S2
Table S2. Method validation results.
Chemical class	Analyte	Full name	Calibration range (pg/mg)	LLoQ (pg/mg)	Recovery (%) a		Intra-assay accuracy and precision (n = 5) at each level (pg/mg) of calibration curves																							Inter-assay accuracy and precision (n = 5) at each level (pg/mg) of calibration curves
							Accuracy (% relative error) c											Precision (% coefficient of variation) d												Accuracy (% relative error) c											Precision (% coefficient of variation) d
							0.1	0.2	0.5	1	2	5	10	20	50	100	200	0.1	0.2	0.5	1	2	5	10	20	50	100	200		0.1	0.2	0.5	1	2	5	10	20	50	100	200	0.1	0.2	0.5	1	2	5	10	20	50
Estrogens	E1	estrone	0.1-100	0.1	91-98		20	10	-3	14	-3	3	2	0	-1	0		4	10	10	4	4	3	6	7	5	2			-5	4	-4	1	-5	-3	3	-2	-1	0		20	18	16	5	5	4	4	3	2
	E2	17β-estradiol	0.1-100	0.1	88-95		4	-5	9	7	2	4	5	-1	1	-1		15	4	5	4	4	4	3	2	4	4			1	6	8	12	4	2	4	-1	-2	0		12	16	5	4	4	4	4	3	2
	E3	estriol	0.5-100	0.5	93-99				9	19	10	7	12	3	2	-3				5	2	3	3	4	2	4	4					9	16	7	2	7	3	0	-1				7	8	6	3	3	3	1
	2-OHE1	2-hydroxyestrone	1-100	1	73-83					21	11	8	8	-3	0	1					6	3	3	8	10	6	5						4	1	3	4	0	1	-1					11	8	5	5	5	4
	4-OHE1	4-hydroxyestrone	2-100	2	72-81						17	6	7	-3	1	1						7	10	12	18	8	6							9	8	5	2	0	0						7	4	5	8	3
	16-OHE1	16α-hydroxyestrone	0.5-100	0.5	85-89				17	18	6	10	8	0	3	-2				4	5	4	2	3	4	5	4					6	11	5	2	9	3	-1	-1				15	6	6	3	6	3	3
	2-MeOE1	2-methoxyestrone	0.5-100	0.5	90-94				18	24	15	15	22	5	2	-4				4	1	5	3	6	7	8	6					19	20	17	11	18	5	1	-3				4	1	2	6	5	6	4
	4-MeOE1	4-methoxyestrone	1-100	1	85-101					-6	6	20	21	6	4	-6					4	3	5	4	3	5	4						1	5	7	14	7	2	-3					6	8	4	4	3	2
	2+4-MeOE2 b	2-methoxyestradiol and 4-methoxyestradiol	0.5-100	0.5	86-103				-19	-9	3	10	13	2	2	-4				5	2	5	3	3	3	4	5					10	17	13	13	18	7	2	-4				6	7	6	5	4	2	2
	16-ketoE2	16-ketoestradiol	1-100	1	83-93					-23	-23	-8	1	-2	1	-1					3	3	3	3	2	4	3						-20	-24	-13	0	1	-1	0					8	1	4	4	2	2
Androgens	AD	androstenedione	0.5-200	0.5	91-94				-1	-3	-9	1	3	-2	3	1	-1			19	14	20	6	4	4	6	7	4				12	14	5	1	5	0	1	3	-1			9	5	7	3	5	2	3
	T	testosterone	0.5-200	0.5	91-98				17	-2	6	6	4	-1	2	1	-1			14	11	9	4	3	4	5	5	3				9	13	6	4	9	2	1	3	-2			11	10	6	6	4	3	3
	EpiT	epitestosterone	0.5-200	0.5	92-102				15	10	9	16	12	5	3	1	-2			8	4	7	4	3	3	5	4	3				-5	4	7	13	13	6	3	2	-3			17	9	13	5	3	2	2
	DHT	5α-dihydrotestosterone	0.5-200	0.5	88-92				11	21	2	9	14	4	4	2	-3			11	12	3	2	5	4	4	4	3				-9	15	8	10	11	3	2	3	-3			13	5	5	9	5	3	2
	DHEA	dehydroepiandrosterone	2-200	2	95-115						17	16	10	0	1	1	0					19	9	4	8	8	5	2						10	-3	6	2	1	-1	0					14	18	11	7	5
	DHEAS	dehydroepiandrosterone sulfate	5-200	5	59-73							21	21	-3	6	-2	-2						18	6	12	9	4	7							6	5	2	0	-1	1						13	7	8	8
	AN	androsterone	10-200	10	NA-95								22	19	12	4	-1							3	3	5	6	3								17	9	-2	0	-1							13	8	6
Progestogens	P5	pregnenolone	10-200	10	87-97								0	-20	-6	-5	2							13	5	9	8	4								-2	-4	0	-1	1							12	10	5
	17OHP5	17α-hydroxypregnenolone	10-200	10	NA-95								21	15	11	-2	2							3	7	6	4	4								14	12	4	2	0							9	6	5
	P4	progesterone	0.2-200	0.2	87-94			-11	2	-1	5	11	11	-3	3	-3	0		13	17	17	4	6	4	1	8	6	3			11	3	4	6	3	7	1	0	4	-3		10	18	11	5	6	7	4	4
	17OHP4	17α-hydroxyprogesterone	0.2-200	0.2	93-96			7	15	10	3	12	11	-2	5	-5	1		19	16	13	7	7	5	7	8	6	8			1	4	11	9	2	7	2	0	1	-1		13	15	7	10	6	4	2	3
Corticosteroids	11-DOC	11-deoxycorticosterone	0.2-200	0.2	86-91			11	18	22	16	15	13	-2	5	-5	0		10	4	4	5	7	4	5	7	5	6			8	-1	7	0	-1	5	0	0	2	-1		16	12	4	4	4	3	4	3
	B	corticosterone	2-200	2	85-86						7	10	8	-4	2	-1	0					5	8	6	4	3	7	2						14	12	10	3	-1	1	0					7	7	3	4	3
	ALD	aldosterone	2-200	2	87-98						19	11	15	1	1	-3	2					2	6	4	4	8	4	4						12	6	6	0	3	2	-1					6	6	9	4	5
	11-deoxyF	11-deoxycortisol	0.5-200	0.5	85-93				21	19	7	8	4	-2	6	0	-2			4	3	3	5	4	4	3	4	2				17	12	3	1	6	1	1	3	-2			6	6	7	6	3	5	3
	21-deoxyF	21-deoxycortisol	1-200	1	90-96					-13	-3	1	2	-3	5	1	-2				2	3	6	5	3	4	5	2					7	3	1	5	-1	1	2	-1				7	11	8	5	3	3
	E	cortisone	0.5-200	0.5	85-91				12	13	-13	-2	2	-3	1	1	0			13	17	18	8	4	5	4	5	2				16	7	-1	3	6	3	-1	3	-2			16	9	8	5	4	3	3
	F	cortisol	0.5-200	0.5	86-88				15	-9	-9	8	5	2	1	0	-1			14	13	9	8	4	2	4	3	3				-6	-5	0	3	4	1	1	3	-2			12	11	16	4	4	3	3
	THE	tetrahydrocortisone	1-200	1	88-90					23	-8	1	3	-2	-1	1	0				14	10	4	5	5	8	8	5					15	7	0	4	3	0	1	-1				18	11	6	7	9	4
	THF	tetrahydrocortisol	2-200	2	88-95						2	5	11	0	0	-2	1					12	11	6	6	6	5	4						1	4	5	5	-1	2	-1					12	5	7	11	5
	αTHF	5α-tetrahydrocortisol	2-200	2	88-92						5	-2	5	-5	0	0	1					13	9	6	11	7	8	5						13	5	8	7	-1	1	-1					8	12	9	9	5
Thyroid hormones	T2	3,3’-diiodo-L-thyronine	0.5-200	0.5	64-65				21	21	14	5	9	-2	1	1	-1			3	2	2	5	1	2	4	7	2				10	11	0	0	4	0	-1	2	-1			6	11	7	5	6	4	4
	T3	3,3’,5-triiodo-L-thyronine	0.2-200	0.2	57-59			-3	5	-5	-4	-2	2	-3	0	1	0		19	7	7	5	6	4	2	6	8	2			1	2	9	-5	0	3	-1	0	1	0		15	13	9	7	4	3	3	4
	rT3	3,3’,5’-triiodo-L-thyronine	0.5-200	0.5	56-60				4	7	1	2	4	-4	1	-1	0			8	4	3	5	4	4	4	3	2				-4	4	-3	-3	-1	-3	-2	1	0			20	5	9	5	2	3	3
	T4	3,5,3’,5’-triiodo-L-thyronine	0.2-200	0.2	57-59			23	20	13	2	1	10	-6	0	3	0		9	2	3	3	2	9	3	6	6	3			2	4	6	3	0	3	-2	-2	1	0		19	12	6	11	7	2	3	5
Pineal hormone	MEL	melatonin	0.2-200	0.2	80-83			-7	-20	-15	-18	-8	6	-1	2	0	-1		8	4	13	6	5	4	5	4	5	1			-24	-14	-9	-10	-6	0	-1	0	0	0		14	9	11	7	2	3	3	4
a Recovery was performed on the pooled hair samples spiked with 1, 10, and 100 pg/mg of all analytes as a mixture. Recovery was not determined for AN and 17OHP5 at the spiked concentration of 1 pg/mg due to low sensitivity.
b 2+4-MeOE2 represents the combination of 2-methoxyestradiol and 4-methoxyestradiol, due to insufficient separation.
c Accuracy (% relative error) = [(Cobserved - Cblank hair - Cspiked)/Cspiked] × 100.
d Precision (% coefficient of variation) = (Standard deviation/Mean (Cobserved - Cblank hair)) × 100.
Abbreviations: LLoQ, lower limit of quantification; NA, not applicable.
[truncated: 2 more columns]
