# Supplementary material for: Profiling steroid and thyroid hormones with hair analysis in a cohort of women aged 25 to 45 years old
Source: Eur J Endocrinol. 2022 Feb 21;186(5):K9–K15. doi: 10.1530/EJE-22-0081 (PMC8942333; doi:10.1530/EJE-22-0081)
Supplement: Table S3. Conditions of liquid chromatography-tandem mass spectrometry. [file supplementary_table_3.xlsx]

## Sheet: Table S3
Table S3. Conditions of liquid chromatography-tandem mass spectrometry.
Part 1: Mobile phase gradient programs.
Group 1 (Estrogens)	Time (min)	% Mobile phase A	% Mobile phase B	Curve
	Initial	60	40	-
	3	25	75	6
	13	5	95	7
	15	5	95	6
	20	60	40	1
Flow rate: 0.35 mL/min
Mobile Phase A: water + 0.1% formic acid (v/v)
Mobile Phase B: Methanol
Group 2 (androgens, progestogens, corticosteroids, thyroid hormones and pineal hormone)	Time	% Mobile phase A	% Mobile phase B	Curve
	Initial	60	40	-
	6	40	60	6
	11	5	95	6
	13	5	95	6
	18	60	40	1
Flow rate: 0.35 mL/min
Mobile Phase A: water + 0.1% formic acid (v/v)
Mobile Phase B: Methanol
Part 2: Multiple reaction monitoring (MRM) parameters for determination of target hormones (n = 37).
Analyte	Full name	Molar weight (g/mol)	Retention time window (min)	Cone (V)	Quantification transition	Collision energy (eV)	Qualifier transition	Collision energy (eV)	Ionization mode
E1	estrone	270.4	8.46-9.96	40	504.1 > 171.1	32	504.1 > 156.2	52	Electrospray ionization +
E1-d4		274.4	8.46-9.96	40	508.7 > 171.1	32			Electrospray ionization +
E2	17β-estradiol	272.4	9.25-10.33	40	506.2 > 171.1	33	506.2 > 155.9	50	Electrospray ionization +
E2-d4		276.4	9.25-10.33	40	510.3 > 171.1	33			Electrospray ionization +
16-ketoE2	16-ketoestradiol	286.4	6.30-7.46	40	520.3 > 171.1	31	520.3 > 156	53	Electrospray ionization +
16-ketoE2-d5		291.4	6.30-7.46	40	525.2 > 171.1	31			Electrospray ionization +
16-OHE1	16α-hydroxyestrone	286.4	6.30-7.46	40	520.3 > 171.1	31	520.3 > 156	53	Electrospray ionization +
E3	estriol	288.4	6.30-7.46	40	522.3 > 171.1	34	522.3 > 156.1	51	Electrospray ionization +
E3-d3		291.4	6.30-7.46	40	525.3 > 171.1	34			Electrospray ionization +
2-MeOE1	2-methoxyestrone	300.4	7.93-9.81	40	534.4 > 171.1	33	534.4 > 156	57	Electrospray ionization +
4-MeOE1	4-methoxyestrone	300.4	7.93-9.81	40	534.4 > 171.1	33	534.4 > 156	57	Electrospray ionization +
2-MeOE2	2-methoxyestradiol	302.4	8.75-10.03	40	536.3 > 171.1	32	536.3 > 156.1	54	Electrospray ionization +
4-MeOE2	4-methoxyestradiol	302.4	8.75-10.03	40	536.3 > 171.1	32	536.3 > 156.1	54	Electrospray ionization +
4-MeOE2-d3		305.4	8.75-10.03	40	539.2 > 171.1	32			Electrospray ionization +
2-OHE1	2-hydroxyestrone	286.4	10.51-12.05	40	753.0 > 235.0	37	753.0 > 170.1	37	Electrospray ionization +
2-OHE1-d4		290.4	10.51-12.05	40	757.2 > 170.1	37			Electrospray ionization +
4-OHE1	4-hydroxyestrone	286.4	10.51-12.05	40	753.0 > 235.0	37	753.0 > 170.1	37	Electrospray ionization +
MEL	melatonin	232.3	1.20-2.02	25	233.2 > 174.1	14	233.2 > 159	26	Electrospray ionization +
MEL-d4		236.3	1.20-2.02	25	237.1 > 178.2	14			Electrospray ionization +
DHEA	dehydroepiandrosterone	288.4	7.73-8.73	25	271.2 > 253.2	13	271.2 > 213.3	15	Electrospray ionization +
DHEA-d6		294.5	7.73-8.73	25	277.2 > 219.3	15			Electrospray ionization +
AD	androstenedione	286.4	6.52-7.52	30	287.2 > 97.1	19	287.2 > 109	19	Electrospray ionization +
AD-13C3		289.4	6.52-7.52	30	290.3 > 100.0	19			Electrospray ionization +
T	testosterone	288.4	7.25-8.25	25	289.2 > 109.1	21	289.2 > 97.2	19	Electrospray ionization +
T-d3		291.4	7.25-8.25	25	292.3 > 109.1	21			Electrospray ionization +
EpiT	epitestosterone	288.4	8.41-9.21	25	289.2 > 97.2	21	289.2 > 109.1	25	Electrospray ionization +
AN	androsterone	290.4	9.33-10.13	20	291.2 > 255.3	14	291.2 > 272.9	7	Electrospray ionization +
DHT	5α-dihydrotestosterone	290.4	8.55-9.35	25	291.3 > 255.0	14	291.3 > 159	21	Electrospray ionization +
P5	pregnenolone	316.5	9.73-10.56	25	299.3 > 159.1	19	299.3 > 105.1	36	Electrospray ionization +
17OHP5	17α-hydroxypregnenolone	332.5	7.85-8.65	25	315.1 > 159.1	25	315.1 > 255.1	16	Electrospray ionization +
P4	progesterone	314.5	8.99-9.99	35	315.3 > 97.2	19	315.3 > 109.2	27	Electrospray ionization +
P4-d9		323.5	8.99-9.99	35	324.4 > 100.1	19			Electrospray ionization +
17OHP4	17α-hydroxyprogesterone	330.5	7.09-8.68	30	331.3 > 97.2	22	331.3 > 109.2	27	Electrospray ionization +
11-DOC	11-deoxycorticosterone	330.5	7.09-8.68	30	331.3 > 97.2	22	331.3 > 109.2	27	Electrospray ionization +
B	corticosterone	346.5	5.46-6.46	25	347.3 > 121.1	21	347.3 > 328.9	15	Electrospray ionization +
B-d8		354.5	5.46-6.46	25	355.2 > 125.2	21			Electrospray ionization +
11-deoxyF	11-deoxycortisol	346.5	5.79-6.59	40	347.2 > 97.2	22	347.2 > 109.2	25	Electrospray ionization +
21-deoxyF	21-deoxycortisol	346.5	5.15-5.91	25	347.3 > 121.2	24	347.3 > 311.3	14	Electrospray ionization +
21-deoxyF-d8		354.5	5.15-5.91	25	355.2 > 319.2	14			Electrospray ionization +
ALD	aldosterone	360.4	2.97-3.77	20	361.1 > 343.2	15	361.1 > 315.4	17	Electrospray ionization +
ALD-d7		367.5	2.97-3.77	20	368.2 > 350.2	15			Electrospray ionization +
E	cortisone	360.4	3.47-4.47	35	361.3 > 163.4	25	361.3 > 121.1	27	Electrospray ionization +
E-d8		368.5	3.47-4.47	35	369.2 > 168.1	25			Electrospray ionization +
F	cortisol	362.5	4.04-5.04	35	363.3 > 121.3	23	361.3 > 327.2	14	Electrospray ionization +
F-d4		366.5	4.04-5.04	35	367.1 > 121.1	23			Electrospray ionization +
T2	3,3’-diiodo-L-thyronine	525.1	4.22-6.22	40	525.8 > 479.2	18	525.8 > 381.8	19	Electrospray ionization +
T2-13C6		531	4.22-6.22	40	531.8 > 485.8	18			Electrospray ionization +
T3	3,3’,5-triiodo-L-thyronine	651	5.15-8.05	40	651.7 > 605.8	21	651.7 > 507.8	21	Electrospray ionization +
T3-13C6		656.9	5.15-8.05	40	657.7 > 611.8	21			Electrospray ionization +
rT3	3,3’,5’-triiodo-L-thyronine	651	5.15-8.05	40	651.7 > 605.8	21	651.7 > 507.8	21	Electrospray ionization +
rT3-13C6		656.9	5.15-8.05	40	657.7 > 611.8	21			Electrospray ionization +
T4	3,5,3’,5’-triiodo-L-thyronine	776.9	6.79-8.79	50	777.6 > 731.4	23	777.6 > 350.9	47	Electrospray ionization +
T4-13C6		782.8	6.79-8.79	50	783.8 > 737.6	23			Electrospray ionization +
DHEAS	dehydroepiandrosterone sulfate	368.5	5.48-6.48	50	367.0 > 96.9	32	367.0 > 80.3	61	Electrospray ionization -
THE	tetrahydrocortisone	364.5	6.55-7.35	30	409.3 > 333.1	25	409.3 > 305.3	35	Electrospray ionization -
αTHF	5α-tetrahydrocortisol	366.5	5.76-6.89	25	411.1 > 335.1	18	411.1 > 301.2	39	Electrospray ionization -
THF	tetrahydrocortisol	366.5	5.76-6.89	25	411.1 > 335.1	18	411.1 > 301.2	39	Electrospray ionization -
THF-d5		371.5	5.76-6.89	25	416.0 > 340.3	18			Electrospray ionization -
