# Supplementary material for: Profiling steroid and thyroid hormones with hair analysis in a cohort of women aged 25 to 45 years old
Source: Eur J Endocrinol. 2022 Feb 21;186(5):K9–K15. doi: 10.1530/EJE-22-0081 (PMC8942333; doi:10.1530/EJE-22-0081)
Supplement: Table S4. Hormones concentrations (pg/mg) in the pooled hair used as matrix for method validation and sample analysis [file supplementary_table_4.xlsx]

## Sheet: Table S4
Table S4. Hormones concentrations (pg/mg) in the pooled hair used as matrix for method validation and sample analysis.
Hormone	Abbreviation	Concentration (pg/mg)
estrone	E1	0.44 ± 0.03
17β-estradiol	E2	0.11 ± 0.01
estriol	E3	nd
2-hydroxyestrone	2-OHE1	nd
4-hydroxyestrone	4-OHE1	nd
16α-hydroxyestrone	16-OHE1	nd
2-methoxyestrone	2-MeOE1	nd
4-methoxyestrone	4-MeOE1	nd
2-methoxyestradiol and 4-methoxyestradiol	2+4MeOE2	nd
16-ketoestradiol	16-ketoE2	nd
androstenedione	AD	5.65 ± 0.21
testosterone	T	2.18 ± 0.08
epitestosterone	EpiT	0.52 ± 0.02
5α-dihydrotestosterone	DHT	1.55 ± 0.04
dehydroepiandrosterone	DHEA	15.7 ± 0.31
dehydroepiandrosterone sulfate	DHEAS	22.0 ± 2.08
androsterone	AN	nd
pregnenolone	P5	58.1 ± 3.38
17α-hydroxypregnenolone	17OHP5	nd
progesterone	P4	1.77 ± 0.13
17α-hydroxyprogesterone	17OHP4	1.77 ± 0.07
11-deoxycorticosterone	11-DOC	0.30 ± 0.02
corticosterone	B	nd
aldosterone	ALD	nd
11-deoxycortisol	11-deoxyF	nd
21-deoxycortisol	21-deoxyF	nd
cortisone	E	12.8 ± 0.11
cortisol	F	2.76 ± 0.07
tetrahydrocortisone	THE	1.95 ± 0.09
tetrahydrocortisol	THF	3.57 ± 0.20
5α-tetrahydrocortisol	αTHF	1.61 ± 0.07
3,3’-diiodo-L-thyronine	T2	nd
3,3’,5-triiodo-L-thyronine	T3	0.74 ± 0.03
3,3’,5’-triiodo-L-thyronine	rT3	nd
3,5,3’,5’-triiodo-L-thyronine	T4	nd
melatonin	MEL	nd
Note that the pooled hair was from a man and two women aged 25-35 years.
